# Supplementary material for: Lignan Glycosides from Urena lobata
Source: Molecules. 2019 Aug 6;24(15):2850. doi: 10.3390/molecules24152850 (PMC6696325; doi:10.3390/molecules24152850)
Supplement: Supplementary file 1 [file molecules-24-02850-s001.zip]

Archive with 1 entries (1 files):
- molecules-556950-SI.pdf
